# Supplementary material for: Protective role of brain derived neurotrophic factor (BDNF) in obstructive sleep apnea syndrome (OSAS) patients
Source: PLoS One. 2020 Jan 17;15(1):e0227834. doi: 10.1371/journal.pone.0227834 (PMC6968866; doi:10.1371/journal.pone.0227834)
Supplement: S1 Dataset — (XLSX) [file pone.0227834.s001.xlsx]

## Sheet: Sheet1
	Mean	SD	Statistical metod used	P value	# samples
Fig 1
MoCA Osas T0	26.0	1.6	One way Anova test between 3 groups and T test for 2 groups	P < 0.05	24
MoCA Osas T1	27.2	1.2			24
MoCA Control	28.7	0.9			10
Fig 2
BDNF Osas T0	52.2	23.0	One way Anova test between 3 groups	P < 0.05	24
BDNF Osas T1	48.5	21.8	T test between T0 - Control	P < 0.05	24
BDNF Control	29.0	8.9	T test between Osas T0 - T1	P > 0.05	10
Fig 3
BDNF Osas T0	52.2	23.0	Correlation analysis Pearson coefficient	P < 0.05	24
ODI Osas T0	55.9	13.8		r = 0.65	24
Fig 4
MoCA Osas T0	26.0	1.6	Correlation analysis Pearson coefficient	P < 0.05	24
BDNF Osas T0	52.2	23.0		r = 0.67	24
